# Supplementary material for: Third Molar Agenesis Is Associated with Facial Size
Source: Biology (Basel). 2021 Jul 12;10(7):650. doi: 10.3390/biology10070650 (PMC8301315; doi:10.3390/biology10070650)
Supplement: Supplementary file 1 [file biology-10-00650-s001.zip]

Archive with 1 entries (1 files):
- biology-1279758-supplementary.pdf
